# Supplementary material for: Discovery of a novel envelope protein derived from simian retrovirus 2 for pseudotyping retroviral vectors used for production of CAR immune cells
Source: Nat Commun. 2026 Apr 23;17:5643. doi: 10.1038/s41467-026-72024-4 (PMC13315792; doi:10.1038/s41467-026-72024-4)
Supplement: Supplementary file 4 — Source Data [file 41467_2026_72024_MOESM4_ESM.xlsx]

## Sheet: Figure. 1
Figure. 1d		GFP virus			CAR virus
		RD114	SRV2		RD114	SRV2
	1	9474000000	8675000000	1	9474000000	8675000000
	2	6060000000	13380000000	2	6060000000	13380000000
	3	3385000000	3102000000	3	6532000000	10570000000
	4	4092000000	5568000000	4	7164000000	8758000000
	5	5218000000	7207000000	5	7024000000	6147000000
	6	3804000000	4994000000	6	6108000000	7383000000
	7	4495000000	6105000000	7	6029000000	9061000000
	8	4678000000	8727000000	8	10860000000	9768000000
	9	3131000000	3442000000	9	10020000000	5000000000
	10	5237000000	6139000000	10	1037000000	3493000000
	11	2799000000	8559000000	11	2163000000	3439000000
	12	3907000000	7213000000	12	2034000000	4234000000
	13	3471781000	9414045333	13	2706000000	3225000000
	14	3582894333	13572946000	14	3253000000	4234000000
	15	3591477333	12228863000	15	2360000000	4332000000
	16	6134439333	11954034000	16	2120000000	7508000000
	17	4055970000	14289435667	17	4177000000	8746000000
	18	4957026000	3536616333	18	2339000000	6326000000
	19	2339059333	4816012333	19	2040000000	5664000000
	20	2427400000	5033205667	20	2546000000	3962000000
	mean	4.342e+09	7.89781e+09	21	3305000000	3647000000
	s.d.	1.61482e+09	3.57656e+09	22	4379000000	2815000000
				23	4374000000	8542000000
				24	6943000000	10900000000
				25	7764000000	6904000000
				26	4873000000	6147000000
				27	3548000000	5919000000
				28	2786000000	6542000000
				29	2317000000	5728000000
				30	2769000000	5184000000
				31	3254000000	6488000000
				32	2934000000	7188000000
				33	2279000000	6886000000
				34	1086000000	5310000000
				35	1928000000	5867000000
				36	2341000000	2104000000
				37	1122000000	13290000000
				38	2678000000	9667000000
				39	4075000000	4597000000
				40	1845000000	5563000000
				mean	3.92749e+09	6.5261e+09
				s.d.	2.53153e+09	2.68808e+09

## Sheet: Figure. 2
Figure. 2c	UTD		RD114		SRV2			Figure. 2e					Figure. 2h	UTD		RD114		SRV2			Figure. 2j					Figure. 2m	UTD		RD114		SRV2
	MFI	P95	MFI	P95	MFI	P95		VCN	UTD	RD114	SRV2			MFI	P95	MFI	P95	MFI	P95		VCN	UTD	RD114	SRV2			MFI	P95	MFI	P95	MFI	P95
1	0.14	0.1	46.52	45.71	100	100		1	0	1	1.1		1	6.92	26.66	27.83	24.18	100	100		1	0	1	2		1	38.95	78.37	57.17	85.58	100	100
2	12.59	4.2	76.5	74.1	100	100		2	0	0.7	1.7		2	4.66	13.78	37.51	16.16	100	100		2	0	0.5	1.4		2	33.72	51.68	72.65	66.26	100	100
3	0.2	0.11	42.67	54.03	100	100		3	0	0.8	1.5		3	0.82	0.32	25.99	36	100	100		3	0	0.6	0.7		3	23.64	22.42	60.33	39.7	100	100
4	5.4	2.55	25.64	30.06	100	100		4	0	0.5	0.5		4	0.99	0.34	17.1	2.5	100	100		4	0	0.8	0.8		mean	32.1033	50.8233	63.3833	63.8467	100	100
5	4.71	2.16	26	30.12	100	100		5	0	0.4	0.4		5	1.36	0.59	45.62	45.61	100	100		5	0	0.5	0.8		s.d.	7.78198	27.9848	8.17923	23.035	0	0
6	2.14	0.79	102.62	103.11	100	100		6	0	0.9	1.3		6	2.57	1.05	114.54	113.59	100	100		6	0	0.2	0.5
7	2.22	0.91	51.85	59.96	100	100		7	0	0.7	1.9		7	1.4	0.59	22.4	5.16	100	100		mean	0	0.6	1.03333
8	1.3	0.53	54.43	58.5	100	100		8	0	1.2	1.3		8	0.35	0.19	72.79	68.81	100	100		s.d.	0	0.275681	0.560952
9	1.34	0.53	39.51	42.56	100	100		9	0	0.9	1.6		9	0.47	0.23	79.01	74.06	100	100
10	2.42	0.85	29.42	36.8	100	100		10	0	0.7	0.5		10	0.39	0.22	19.97	27.25	100	100
11	0.04	0.08	41.48	43.66	100	100		11	0	0.5	0.7		11	0.98	0.45	66.85	75.89	100	100
12	1.18	0.52	91.44	100.48	100	100		12	0	0.2	0.6		12	0.99	0.48	83.64	92.47	100	100
13	0.87	0.38	48.08	51	100	100		mean	0	0.708333	1.09167		13	0.72	0.33	12.69	6.29	100	100
14	5.05	1.84	125.65	129.47	100	100		s.d.	0	0.277843	0.53165		mean	1.74	3.47923	48.1492	45.2285	100	100
15	3.61	1.44	88.82	92.59	100	100							s.d.	1.94218	7.88445	31.9878	36.3736	0	0
16	3.3	1.3	26.97	25.52	100	100
mean	2.90687	1.14312	57.35	61.1044	100	100
s.d.	3.11061	1.1024	30.4986	30.5234	0	0

## Sheet: Figure. 3
Figure. 3c	UTD	SRV1	SRV2	SRV4	SRV5	SRV8		Figure. 3f	UTD	SRV1	SRV2	SRV4	SRV5	SRV8
1	1.37	1.07	67.6	1.13	1.25	9.87		1	2.35	1.83	10.3	1.55	2.17	1.66
2	1.62	1.63	54.6	1.61	0.8	10.4		2	0.58	0.55	11.4	0.46	0.75	1.07
3	1.21	1.5	67.6	1.98	1.8	24.1		3	1.15	0.3	28.7	0.5	0.13	3.47
mean	1.4	1.4	63.2667	1.57333	1.28333	14.79		4	1.21	0.74	42.1	1.06	1	2.67
s.d.	0.20664	0.293087	7.50555	0.426185	0.500833	8.06705		mean	1.3225	0.855	23.125	0.8925	1.0125	2.2175
								s.d.	0.741502	0.674512	15.1996	0.516874	0.853947	1.06475

## Sheet: Figure. 5
Figure. 5b	Donor 1															Donor 2
	RV-RD114					RV-SRV2					LV-VSV-G					RV-RD114					RV-SRV2					LV-VSV-G
Days	1	2	3	mean	s.d.	1	2	3	mean	s.d.	1	2	3	mean	s.d.	1	2	3	mean	s.d.	1	2	3	mean	s.d.	1	2	3	mean	s.d.
0	674640	601220	612900	629587	39452	620020	563690	636430	606713	38152	595580	574230	600480	590097	13957.6	291410	246410	287000	274940	24805.9	268330	273470	264550	268783	4477.25	243550	257230	236410	245730	10579.8
2	1082710	1169390	1278510	1176870	98114.1	1557350	1672990	1533720	1588020	74528.7	1461660	1532060	1492700	1.49547e+06	35281.8	665230	567720	659300	630750	54666	802260	733350	754800	763470	35263.6	719960	729530	775890	741793	29913.8
4	3055490	3057410	2815510	2.97614e+06	139110	3235830	3747240	3916680	3633250	354450	4032910	3771610	2818260	3.54093e+06	639339	1247430	1668540	1643300	1.51976e+06	236179	1558170	1942330	2175610	1.89204e+06	311777	1135450	1167600	1026310	1.10979e+06	74058.6
6	3092420	2763710	2445250	2.76713e+06	323599	4299250	4187120	3753070	4.07981e+06	288469	3029010	4033920	3869170	3.64403e+06	538958	4186260	4018570	3309360	3.83806e+06	465484	3625220	4333800	4460150	4.13972e+06	450029	1646790	1166940	1822960	1.54556e+06	339523
Figure. 5d	UTD	RV-RD114	RV-SRV2	LV-VSV-G
1	0	0.8	2.6	0.4
2	0	1.5	2.4	1.8
3	0	1.1	3.4	1.3
mean	0	1.13333	2.8	1.16667
s.d.	0	0.351188	0.52915	0.70946
Figure. 5e	NALM-6
	UTD					CAR-T/RD114					CAR-T/SRV2					CAR-T/VSV-G
	1	2	3	mean	s.d.	1	2	3	mean	s.d.	1	2	3	mean	s.d.	1	2	3	mean	s.d.
Donor 1	93.9	104.8	89.98	96.2267	7.67907	42.6175	46.3102	42.7731	43.9003	2.0885	29.4898	28.158	31.2194	29.6224	1.535	52.874	54.0069	60.0346	55.6385	3.84902
Donor 2	91.118	89.1042	96.506	92.2428	3.82696	26.4743	19.3666	25.8003	23.8804	3.92359	23.574	22.9204	22.4956	22.9967	0.543239	45.6162	44.0435	42.6628	44.1075	1.47773
Donor 3	97.2494	98.0524	97.7304	97.6774	0.404124	87.2158	85.0953	87.9351	86.7487	1.47641	61.9415	67.249	61.6153	63.6019	3.16266	79.2734	76.7556	76.5883	77.5391	1.50428
	293T
	UTD					CAR-T/RD114					CAR-T/SRV2					CAR-T/VSV-G
	1	2	3	mean	s.d.	1	2	3	mean	s.d.	1	2	3	mean	s.d.	1	2	3	mean	s.d.
Donor 1	112.95	112.275	114.848	113.358	1.33432	112.643	108.191	107.418	109.417	2.82022	107.483	109.009	113.751	110.081	3.26871	115.024	108.623	109.184	110.944	3.54458
Donor 2	154.99	154.546	145.938	151.825	5.10294	134.82	133.512	120.03	129.454	8.18734	155.566	150.882	147.577	151.342	4.01471	188.27	183.167	154.079	175.172	18.4442
Donor 3	104.461	102.131	94.1736	100.255	5.39387	104.635	115.975	93.8858	104.832	11.0457	102.005	108.019	109.15	106.391	3.84062	110.678	110.59	134.621	118.63	13.8492
Figure. 5f	IL2											IFNγ
	Effector only					Effector+target						Effector only					Effector+target
	1	2	3	mean	s.d.	1	2	3	mean	s.d.		1	2	3	mean	s.d.	1	2	3	mean	s.d.
UTD	-8.5	-5.1	-2.3	-5.3	3.10483	0.7	5	5.4	3.7	2.60576	UTD	42.5893	25.2321	41.0893	36.3036	9.61743	295.9	406.4	122.1	274.8	143.32
RV-RD114	-5.3	-4.5	-1	-3.6	2.28692	4.6	9.3	7.8	7.23333	2.40069	RV-RD114	118.446	80.3036	69.5893	89.4464	25.6797	5467.9	3310.9	2819.1	3865.97	1408.94
RV-SRV2	-4.5	-8.3	-6	-6.26667	1.91398	28.3	12.1	14.2	18.2	8.80965	RV-SRV2	19.4464	24.1607	43.0179	28.875	12.4728	5860.7	4999.2	3654.6	4838.17	1111.83
LV-VSV-G	4.8	3.3	4.3	4.13333	0.763763	2952.5	3251.8	2505.9	2903.4	375.366	LV-VSV-G	124.018	92.0893	76.6607	97.5893	24.1529	8191.4	8522.1	7996.2	8236.57	265.843
	TNF											Granzyme B
	Effector only					Effector+target						Effector only					Effector+target
	1	2	3	mean	s.d.	1	2	3	mean	s.d.		1	2	3	mean	s.d.	1	2	3	mean	s.d.
UTD	3.91304	3.97101	6.37681	4.75362	1.40602	7.9	5.4	6.8	6.7	1.253	UTD	404	2116	356	958.667	1002.57	1492	1460	388	1113.33	628.361
RV-RD114	5.50725	1.76812	5.07246	4.11594	2.04487	121.2	24.1	55.6	66.9667	49.5379	RV-RD114	820	828	492	713.333	191.722	30196	10828	4292	15105.3	13471.3
RV-SRV2	1.01449	2.52174	4.98551	2.84058	2.00462	125.8	46.1	83.1	85	39.884	RV-SRV2	228	532	300	353.333	158.863	25052	17676	5196	15974.7	10036.7
LV-VSV-G	10.3478	9.10145	13.0145	10.8213	1.99902	706.7	667.5	460.3	611.5	132.402	LV-VSV-G	1100	1556	1308	1321.33	228.292	60980	61020	28348	50116	18851.7
Figure. 5h	HCT-8
	UTD					CAR-T/RD114					CAR-T/SRV2
	1	2	3	mean	s.d.	1	2	3	mean	s.d.	1	2	3	mean	s.d.
Donor 1	95.643	115.396	126.484	112.508	15.6221	94.1229	105.625	112.173	103.974	9.13761	88.2274	85.0285	95.3963	89.5507	5.30905
Donor 2	108.023	117.92	149.019	124.987	21.3922	83.1957	96.3099	106.736	95.4137	11.7954	80.5881	92.0511	94.1377	88.9256	7.29546
Donor 3	101.156	108.173	104.919	104.749	3.51195	85.4539	88.6859	84.9282	86.356	2.03481	71.5359	78.0112	70.3281	73.2917	4.13156
	293T
	UTD					CAR-T/RD114					CAR-T/SRV2
	1	2	3	mean	s.d.	1	2	3	mean	s.d.	1	2	3	mean	s.d.
Donor 1	99.1068	71.4132	78.5862	83.0354	14.3729	99.4853	110.949	107.479	105.971	5.87861	107.598	103.667	104.164	105.143	2.14058
Donor 2	92.0207	64.3592	102.697	86.3588	19.7859	94.9912	102.398	97.1236	98.1709	3.81288	97.181	97.6405	102.293	99.038	2.82787
Donor 3	108.433	105.658	105.865	106.652	1.5457	109.746	104.421	104.415	106.194	3.07604	105.25	106.751	102.199	104.733	2.31983
Figure. 5i	NUGC-3
	UTD					CAR-T/RD114					CAR-T/SRV2
	1	2	3	mean	s.d.	1	2	3	mean	s.d.	1	2	3	mean	s.d.
Donor 1	107.843	116.874	124.257	116.325	8.22122	81.0365	85.682	89.6824	85.467	4.32693	74.8727	77.92	77.2637	76.6855	1.60383
Donor 2	84.2909	83.5984	96.783	88.2241	7.42028	74.0701	70.6969	78.8192	74.5287	4.08055	68.4056	71.2978	59.9643	66.5559	5.88881
Donor 3	111.796	117.695	123.775	117.755	5.98968	101.693	106.51	97.8509	102.018	4.33854	95.3537	103.616	94.6689	97.8794	4.97955
	293T
	UTD					CAR-T/RD114					CAR-T/SRV2
	1	2	3	mean	s.d.	1	2	3	mean	s.d.	1	2	3	mean	s.d.
Donor 1	113.409	81.7186	89.9268	95.0181	16.447	110.569	112.648	111.736	111.651	1.04199	108.786	100.244	102.027	103.686	4.5062
Donor 2	107.493	75.1802	119.963	100.879	23.1125	110.898	94.6575	95.097	100.218	9.25238	106.491	106.544	108.947	107.327	1.4031
Donor 3	95.7229	101.201	94.1279	97.0174	3.71014	116.894	113.763	114.846	115.167	1.59023	108.889	117.411	116.824	114.375	4.75986

## Sheet: Figure. 6
Figure. 6c				Figure. 6d										Figure. 6e
Days	UTD	SRV2		Days	UTD				SRV2					Days	UTD				SRV2
46	1	0			1	2	3	4	1	2	3	4			1	2	3	4	1	2	3	4
51	1	0		1	0	0	0	0	0	0	0	0		1	23.1	25	23.6	23.2	24.2	25.3	24.2	25.1
51	1	0		7	0	0	0	0	0	0	0	0		7	22.4	25.7	23.6	24.1	24.1	25.7	24.9	26
51	1	0		8	1.96	0	0	0	0	0	0	0		8	22.7	25.4	23.7	24.4	24.1	25.2	25.6	24.4
78		0		12	21.236	7.776	0	0	0	0	0	0		12	22.9	25.9	23.4	24.3	24.1	25.2	24.8	25.5
78		0		13	34.223	15.979	9.802	0	0	0	0	0		13	22.7	26.4	23.4	23.9	23.8	24.8	25	24.9
78		0		15	75.712	83.824	18.9	8.352	0	0	0	0		15	23.8	26.6	23.9	24.8	23.6	25	26.1	26.2
78		0		18	184.559	250.313	56.074	10.571	0	0	0	0		18	23.9	27.3	24.5	24.8	23.7	25.2	26.9	26.8
				20	277.108	631.236	93.636	20.147	0	0	0	0		20	24.4	27.6	25.2	25.4	24.2	24.6	26.6	25.1
				22	366.912	729	112.896	83.824	0	0	0	0		22	23.2	26.3	26.1	26.7	24.5	24.8	26.2	24.4
				28	557.861	1764.29	550.8	767.05	0	0	0	0		28	25.6	29.3	25.9	27.2	24.4	25.6	25.7	25.5
				29	887.298	2058.98	813.483	821.34	0	0	0	0		29	26	30.6	25.9	28	24.6	25.7	25.4	24.6
				32	1265.14	3313.41	1167.65	1499.33	0	0	0	0		32	24.4	29.7	27.3	28.5	24.5	25.8	25.2	23.4
				34	1928.45	5358.15	1750.71	1875.98	0	0	0	0		34	25.1	31.8	27.7	29.9	25.4	25.1	25.5	25.4
				36	2174.23	5556.6	2056.75	2338.49	0	0	0	0		36	26.2	31.8	27	29	24.2	25.1	25.5	26.2
				39	3025.8	5600.7	2738	3255.95	0	0	0	0		39	27.3	34	28.2	31.1	22.6	25	26	26
				41	3626.78	7150.64	3909.02	4403.41	0	0	0	0		41	28.5	34.5	28.5	31.3	23.8	25.4	26.7	25.3
				46	5722.2	8421.75		7048.49	0	0	0	0		46	30.1	33.3		36.3	23.7	25	26.3	25.9
				53					0	116.614	0	0		53					24.7	28.4	25.5	25.9
				55					0	172.032	0	16.65		55					23.6	28.4	25.3	26.6
				57					0	217.088	0	20.48		57					23.7	28.5	25.7	26.4
				60					3.902	325.632	0	24.854		60					24	29.5	26.6	27.1
				62					6.395	420.784	0	47.2		62					24.7	30.2	26.9	26.9
				64					15.3	656.1	0	190.125		64					24.5	31.7	26.4	27.4
				67					110.808	1013.76	0	358.858		67					24.7	33.6	25.1	27.4
				69					243.682	2539.83	0	780.902		69					24.3	33.5	24.1	28.8
				70					351.31	2755.9	0	900.215		70					24.9	35.1	24.4	29.2
				74					586.625	3746.25	0	2083.4		74					25.2	37.7	24.4	30.8
				75					683.467	3948.71	0	2223.86		75					26.1	38.1	24.8	31.5
				78					944.906	6369.19	0	3508.49		78					26	39.9	24.4	31.6
Figure. 6h					Figure. 6i
Days	UTD	RD114	SRV2		Days	UTD				RD114				SRV2					Days	UTD				RD114				SRV2
33	1					1	2	3	4	1	2	3	4	1	2	3	4			1	2	3	4	1	2	3	4	1	2	3	4
34	1				1	0	0	0	0	0	0	0	0	0	0	0	0		1	21.7	23.4	19.7	19.3	21.9	18.2	20	22.7	22.7	19.8	18.6	24.3
42	1				4	0	0	0	0	0	0	0	0	0	0	0	0		4	22.6	22.8	20.6	19.1	22.4	19.1	20.9	23.6	23.6	20.5	19.8	24.3
46	1				6	0	0	0	0	0	0	0	0	0	0	0	0		6	22.8	23.6	20.3	19.2	23.1	19.6	20.9	22.7	22.8	20.7	19.5	23.8
67		1			13	27.436	4.6	0	28.0645	0	0	0	0	0	5	0	0		13	24.5	23.9	20.7	20.9	24	19.8	21.6	24.7	24.9	21.8	19.6	24.5
67		1			15	39.69	11.76	4	79.3305	0	0	0	0	0	1.224	0	0		15	25.3	24.5	21.1	21.4	23.9	20.7	22.1	24.4	24.5	21.7	20.2	25.6
74			1		18	82.944	32.4	11.2995	168.338	0	0	0	0	0	0	0	0		18	24.8	24.9	21.4	22.1	23.5	20.6	21.3	23.5	24.8	21.3	19.8	25.3
150		0	0		20	120.213	71.7925	28.512	234.196	0	0	0	0	0	0	0	0		20	25.3	24.7	21.4	21.9	24.1	21.2	22.2	23.4	24.4	21.1	19.6	25.8
150		0	0		22	161.172	94.77	51.304	255.528	0	0	0	0	0	0	0	0		22	25.2	24.4	22.2	22.2	23.6	20.9	21.5	23.6	24.6	21.8	20	25.7
150			0		25	210.7	230.3	160.744	364.135	0	0	0	0	0	0	0	0		25	24.9	25.8	22.4	23	24.1	20.3	21.3	23.1	24.6	22.3	20.1	26.8
					27	331.578	355.008	262.808	807.908	0	0	0	0	0	0	0	0		27	24.4	26.3	22.5	22.8	23.7	20.4	21.2	23.2	23.9	22	19.9	26.3
					29	461.288	576.24	366.458	843.551	0	0	0	0	0	0	0	0		29	22.3	27.9	23.4	22.2	24.2	20.6	21.5	23.8	24.7	22	20	26.6
					33	755	1200.56	575		0	0	13.0355	8.125	0	0	0	0		33	17	28.2	23.5		23.7	21.2	21.9	23.8	24	21.9	19.8	26.6
					34		1849.84	655		0	0	15.8565	9.0625	0	0	0	0		34		28.1	23.6		24.5	21	22.4	24.2	24.2	21.5	20.4	27.4
					36		2117.22	834.9		0	0	38.988	11.2995	0	0	0	0		36		29.4	23.5		22.5	19.5	20.8	21.8	24.2	22.5	20	26.7
					39		3663.4	998.25		0	0	133.956	70.227	0	0	0	0		39		29.5	21.2		23.9	21.7	22.5	22.8	24.1	22.9	20.1	27
					41		4548.6	1096.66		0	0	181.675	84.564	13.72	0	0	0		41		30	20.3		23.9	21.3	22.4	23.9	25	22.5	19.7	26.9
					42		5260			0	0	325.125	199.584	37.6475	0	0	0		42		29.9			24.6	21.4	22.7	23.7	24.6	23	20	27.5
					46					0	0	657.965	523.418	62.422	0	0	0		46					25	22.3	23.8	24.8	25.2	22.8	20.1	27.4
					48					0	0	893.025	756.25	94.64	0	0	0		48					24.9	21.7	24.8	26.5	25.5	22.3	20.6	27.6
					50					0	0	1289.06	1490.35	102.528	0	0	0		50					25.5	21.6	26.3	28.5	25.8	22.1	20.2	27.4
					53					0	0	1651.95	2217.45	292.032	0	0	0		53					24.7	21.6	27.2	29.8	26.5	21.3	20.1	28.1
					55					0	0	2490.18	3406.03	349.83	0	0	0		55					24.8	21.7	28.2	30.7	26.8	21.9	20.5	27.5
					57					0	0	2965.57	3794.14	404.6	0	0	0		57					25	21.9	30.3	32.3	28.5	22.2	20.2	27.2
					60					0	0	4643.73	4304.76	758.716	0	0	0		60					25.5	22	32.3	34.2	29.2	20.7	20.2	27.7
					62					0	0	5162.3	5065.86	896.461	0	0	0		62					25.5	21.6	32.3	35.1	30.2	21.3	20.1	27.9
					63					0	0	5344.31	5575.34	1024.69	0	0	0		63					24.8	21.8	32.3	35.9	30.8	21	20.6	27.7
					67					0	0			2013.86	0	0	0		67					24.8	22.7			33.7	20.5	20.3	28
					69					0	0			2387.39	0	0	0		69					25.5	22			35.7	20.2	20.4	28.1
					71					0	0			2967.95	0	0	0		71					26.1	23.1			34.7	20.2	19.9	28.2
					74					0	0				0	0	0		74					25	22.5				19	19.8	28
					76					0	0				0	0	0		76					25	22.6				18.6	19.8	27.8
					78					0	0				0	0	0		78					24.8	22.6				17.9	20.4	27.9
					81					0	0				0	0	0		81					25.5	23				18	20.3	28.9
					83					0	0				0	0	0		83					25.1	22.7				18.3	20.5	28.1
					85					0	0				0	0	0		85					25.1	22.2				19.1	19.7	28.1
					88					0	0				0	0	0		88					20.5	22.8				20.7	19.6	27.6
					90					0	0				0	0	0		90					23.9	22				20.9	20	28.1
					92					0	0				0	0	0		92					24.7	22.5				22.1	20.5	28.2
					95					0	0				0	0	0		95					25	22.2				22.9	20	28.4
					97					0	0				0	0	0		97					24.3	22.3				23.5	20.2	28.1
					99					0	0				0	0	0		99					24.2	21.8				23.1	20.3	28.1
					102					0	0				0	0	0		102					24.9	22.4				23.2	20.8	28.4
					104					0	0				0	0	0		104					24.9	22.9				22.3	20.4	27.6
					106					0	0				0	0	0		106					26.3	23				22.2	19.9	28
					109					0	0				0	0	0		109					24.8	22.4				21.8	20.4	27.5
					111					0	0				0	0	0		111					25.5	22.3				21.1	20.3	28.9
					112					0	0				0	0	0		112					25.4	22.1				20.9	19.6	27.8
					116					0	0				0	0	0		116					25.8	22.4				21.8	20.8	27.9
					118					0	0				0	0	0		118					25.5	22.9				22.2	21.5	29
					120					0	0				0	0	0		120					26.1	22.4				22.2	21.6	29.6
					123					0	0				0	0	0		123					25.7	22.6				22.4	21.4	27.1
					125					0	0				0	0	0		125					25.1	22.5				22.3	21.3	28
					127					0	0				0	0	0		127					26	23				22.8	21.1	29
					130					0	0				0	0	0		130					25.4	23.4				21.8	20.6	28.9
					132					0	0				0	0	0		132					26.6	23.5				23.2	20.4	29.8
					134					0	0				0	0	0		134					26.2	22.7				22	20.3	29.2
					137					0	0				0	0	0		137					25.5	22.9				22	20.4	28.4
					139					0	0				0	0	0		139					25.4	22.3				21.6	20.7	28.4
					144					0	0				0	0	0		144					25	22.2				22.8	21.2	18.5
					145					0	0				0	0	0		145					25.3	21.8				22.9	20.6	28.4
					152					0	0				0	0	0		152					26.2	23.1				21.2	22.3	28.7

## Sheet: Supplementary fig. 1
Supple. 1c	UTD		LV-VSV-G		RV-SRV2			Supple. 1g	UTD		LV-VSV-G		RV-SRV2			Supple. 1k	UTD		LV-VSV-G		RV-SRV2
	MFI	P95	MFI	P95	MFI	P95			MFI	P95	MFI	P95	MFI	P95			MFI	P95	MFI	P95	MFI	P95
1	0.18	0.12	40.65	29.93	100	100		1	1.79	0.63	41.88	32.62	100	100		1	38.95	78.37	77.07	179.51	100	100
2	0.45	0.23	78.71	53.05	100	100		2	2.09	0.68	47.71	37.53	100	100		2	33.72	51.68	82.05	121.08	100	100
3	0.27	0.15	64.89	47.85	100	100		3	1.1	0.45	23.78	21.41	100	100		3	23.64	22.42	48.1	44.46	100	100
4	0.53	0.3	66.32	56.5	100	100		mean	1.66	0.586667	37.79	30.52	100	100		mean	32.1033	50.8233	69.0733	115.017	100	100
mean	0.3575	0.2	62.6425	46.8325	100	100		s.d.	0.507642	0.120968	12.4783	8.26263	0	0		s.d.	7.78198	27.9848	18.3333	67.7289	0	0
s.d.	0.160702	0.0812404	15.9207	11.8159	0	0

## Sheet: Supplementary fig. 3
Supple. 3b
	Mean	Median
UTD	301	291
(1)	8394	4425
(2)	5403	2712
(3)	3782	1902
(4)	1543	750
(5)	4944	2568
(6)	3731	1728
(7)	556	383
(8)	4693	2314
(9)	705	427
(10)	2861	860
(11)	3486	1744
(12)	753	395

## Sheet: Supplementary fig. 5
Supple. 3b	UTD	RD114	SRV2
1	0	0.3	1.2
2	0	0.2	1.1
3	0	0.2	1
mean	0	0.233333	1.1
s.d.	0	0.057735	0.1
Supple. 5d	NALM-6, Donor 1																Supple. 5d	293T, Donor 1
	UTD					CAR-T/RD114					CAR-T/SRV2							UTD					CAR-T/RD114					CAR-T/SRV2
	1	2	3	mean	s.d.	1	2	3	mean	s.d.	1	2	3	mean	s.d.			1	2	3	mean	s.d.	1	2	3	mean	s.d.	1	2	3	mean	s.d.
0.3:1	90.2575	99.2922	95.4361	94.9952	4.53347	74.8058	85.102	79.235	79.7143	5.16482	65.7018	75.8418	71.7256	71.0897	5.0998		0.3:1	86.158	87.4311	100	91.1964	7.65067	76.1843	74.4896	80.164	76.946	2.91286	87.335	81.2885	88.4508	85.6915	3.85366
1:1	45.6251	49.3106	47.6121	47.516	1.84463	27.8397	29.8831	25.2645	27.6624	2.31443	15.5024	16.5935	15.0846	15.7269	0.779059		1:1	81.2769	67.8152	92.6398	80.5773	12.4271	58.4009	43.1453	55.3748	52.307	8.07724	82.4565	62.4101	80.5465	75.1377	11.0637
3:1	8.68205	6.90372	9.74096	8.44224	1.43374	1.84447	2.49187	2.51646	2.28427	0.381076	0.508092	0.262826	0.22829	0.333069	0.152554		3:1	22.5212	20.8179	31.5181	24.9524	5.74951	14.8034	15.2378	12.1455	14.0622	1.67408	18.8028	23.5651	27.3108	23.2262	4.26409
Supple. 5d	NALM-6, Donor 2																Supple. 5d	293T, Donor 2
	UTD					CAR-T/RD114					CAR-T/SRV2							UTD					CAR-T/RD114					CAR-T/SRV2
	1	2	3	mean	s.d.	1	2	3	mean	s.d.	1	2	3	mean	s.d.			1	2	3	mean	s.d.	1	2	3	mean	s.d.	1	2	3	mean	s.d.
0.3:1	92.7882	96.0411	92.7859	93.8718	1.87871	87.8073	90.6985	88.5481	89.018	1.50175	73.357	71.4035	70.8026	71.8544	1.33559		0.3:1	100	83.0656	97.2241	93.4299	9.08246	97.1385	78.4592	91.9381	89.1786	9.64055	101.684	93.8505	86.3603	93.9651	7.66262
1:1	68.7234	63.0805	59.3336	63.7125	4.72666	48.792	49.8545	51.728	50.1248	1.48655	15.2305	19.3902	18.3041	17.6416	2.15756		1:1	59.0603	53.3001	53.1853	55.1819	3.35931	51.933	40.9103	42.3427	45.062	5.9934	57.9303	57.9746	53.9926	56.6325	2.2863
3:1	21.6717	26.7451	23.1029	23.8399	2.61571	8.52283	11.7681	10.5564	10.2824	1.63987	0.324289	0.869258	0.522726	0.572091	0.275818		3:1	10.8014	26.5272	17.1391	18.1559	7.91205	6.40278	25.1998	16.6074	16.07	9.41002	13.1313	22.6568	13.6915	16.4932	5.34519
Supple. 5d	NALM-6, Donor 3																Supple. 5d	293T, Donor 3
	UTD					CAR-T/RD114					CAR-T/SRV2							UTD					CAR-T/RD114					CAR-T/SRV2
	1	2	3	mean	s.d.	1	2	3	mean	s.d.	1	2	3	mean	s.d.			1	2	3	mean	s.d.	1	2	3	mean	s.d.	1	2	3	mean	s.d.
0.3:1	72.4368	74.1051	76.0871	74.2096	1.82739	46.5707	52.3628	57.0412	51.9916	5.24508	44.898	50.0229	45.8497	46.9235	2.72593		0.3:1	57.4191	51.3775	51.1809	53.3258	3.54625	53.6004	64.6286	49.3005	55.8432	7.90633	73.9034	61.5975	50.0326	61.8445	11.9373
1:1	65.0735	55.8088	51.9495	57.6106	6.74499	40.9122	31.6776	34.7353	35.775	4.70426	20.9501	10.8651	14.2118	15.3423	5.13665		1:1	19.8611	17.5339	10.1723	15.8558	5.05771	7.92414	6.93796	7.47068	7.44426	0.493623	23.4276	18.0235	18.7802	20.0771	2.92621
3:1	15.1257	16.4849	17.0082	16.2063	0.971693	3.23528	2.7149	3.06377	3.00465	0.265182	0.222436	0.0848771	0.26868	0.191998	0.0956073		3:1	3.81342	2.33419	1.82466	2.65742	1.03303	1.39776	3.82998	1.73474	2.32083	1.31778	6.96679	5.88812	6.31833	6.39108	0.543
Supple. 5e	IFNγ											TNF
	Effector only					Effector+target						Effector only					Effector+target
	1	2	3	mean	s.d.	1	2	3	mean	s.d.		1	2	3	mean	s.d.	1	2	3	mean	s.d.
UTD	544.2	123.6	274	313.933	213.125	704.4	130.2	318.2	384.267	292.746	UTD	-5.73333	3.77778	6.66667	1.57037	6.48802	5.2	3.2	10.1	6.16667	3.55012
RV-RD114	430.8	119.6	423.8	324.733	177.685	854.4	213.4	756.2	608	345.243	RV-RD114	-9.2	-4.04444	10.0889	-1.05185	9.98659	10.4	4.13333	23.8222	12.7852	10.0588
RV-SRV2	349.2	40.4	267.4	219	159.988	1584.6	750	983	1105.87	430.652	RV-SRV2	-13.1556	-8.22222	0.177778	-7.06668	6.74138	40.9778	26.9333	40.8444	36.2518	8.07035

## Sheet: Supplementary Table. 4
Suuple Table. 4	Figure. 2								Supplementary fig. 1
	T			NK			B			T			NK			B
	RD114 RV	SRV2 RV		RD114 RV	SRV2 RV		RD114 RV	SRV2 RV		SRV2 RV	VSV-G LV		SRV2 RV	VSV-G LV		SRV2 RV	VSV-G LV
1	0.373966	0.29303	1	0.141564	0.243346	1	0.0172479	0.0428031	1	0.551648	0.972861	1	0.256183	0.403467	1	0.0428031	0.318829
2	0.590591	0.957113	2	0.527633	0.58519	2	0.0558299	0.0831642	2	0.346725	0.872274	2	0.275754	0.327116	2	0.0831642	0.406466
3	0.3439	0.28369	3	0.256183	0.240798	3	0.0496105	0.0677437	3	0.449417	0.933946	3	0.387134	0.400478	3	0.0677437	0.0897059
4	0.420071	0.219401	4	0.176737	0.134675	mean	0.0408961	0.0645703	4	0.28635	0.443167	mean	0.306357	0.37702	mean	0.0645703	0.271667
5	0.590591	0.614336	5	0.449417	0.444726	s.d.	0.0207147	0.0203668	mean	0.408535	0.805562	s.d.	0.0706361	0.0432441	s.d.	0.0203668	0.163562
6	0.397497	0.510826	6	0.245901	0.306525				s.d.	0.116765	0.24512
7	0.3439	0.210721	7	0.0607059	0.213193
8	0.166055	0.233194	8	0.140412	0.631112
9	0.278392	0.491023	9	0.065499	0.334075
10	0.463624	0.750776	mean	0.229339	0.348182
11	0.158996	0.398986	s.d.	0.162815	0.170955
12	0.0922249	0.316082
mean	0.351651	0.439931
s.d.	0.159075	0.235309
